# Supplementary material for: Comparing Detection Schemes for Adversarial Images against Deep Learning Models for Cancer Imaging
Source: Cancers (Basel). 2023 Mar 1;15(5):1548. doi: 10.3390/cancers15051548 (PMC10000732; doi:10.3390/cancers15051548)
Supplement: Supplementary file 1 [file cancers-15-01548-s001.zip]

Archive with 1 entries (1 files):
- cancers-2231780-supplementary.pdf
